# Supplementary material for: Changes in the Aggregation Behaviour of Zinc Oxide Nanoparticles Influenced by Perfluorooctanoic Acid, Salts, and Humic Acid in Simulated Waters
Source: Toxics. 2024 Aug 18;12(8):602. doi: 10.3390/toxics12080602 (PMC11359926; doi:10.3390/toxics12080602)
Supplement: Supplementary file 1 [file toxics-12-00602-s001.zip]

Archive with 1 entries (1 files):
- toxics-3108764-supplementary.pdf
